# Supplementary material for: Modified ocular surface disease index as a screening criteria for dry eye syndrome presenting after successful dacryocystorhinostomy
Source: PLoS One. 2021 Feb 25;16(2):e0247168. doi: 10.1371/journal.pone.0247168 (PMC7906366; doi:10.1371/journal.pone.0247168)
Supplement: S1 Table — (XLSX) [file pone.0247168.s001.xlsx]

## Sheet: Sheet1
ID	Sex : male 1 female 2	Age	DM 0 : No 1 : YES	HTN 0 : No 1 : YES	PreOP BUT	PreOP Sch	Number of N.A	PreOP Sensitive to light	PreOP Feel gritty	PreOP Painful or sore eyes	PreOP Blurred vision	PreOP Poor vision	PreOP Reading	PreOP Driving at night	PreOP Working with a computer	PreOP Watching TV	PreOP Windy conditions	PreOP Low humidity	PreOP Air conditioning	PostOP BUT	PostOP Sch	Number of N.A	PostOP Sensitive to light	PostOP Feel gritty	PostOP Painful or sore eyes	PostOP Blurred vision	PostOP Poor vision	PostOP Reading	PostOP Driving at night	PostOP Working with a computer	PostOP Watching TV	PostOP Windy conditions	PostOP Low humidity	PostOP Air conditioning
1	2	68	0	1	5	33	0	1	1	0	1	1	2	0	0	0	2	2	0	8	5	2	0	1	1	1	0	1			1	3	1	1
2	2	59	0	0	3	7	2	2	0	0	2	2	1			0	4	2	0	7	5	0	3	0	2	1	1	2	0	1	0	1	3	0
3	2	62	0	1	7	26	0	1	0	0	3	0	3	0	0	0	4	0	0	3	22	0	1	0	0	2	0	2	0	1	0	0	1	0
4	2	76	0	1	4	16	0	0	1	0	1	0	1	0	0	0	4	1	0	3	10	0	0	1	0	4	3	3	0	0	0	1	0	0
5	2	63	0	0	8	34	0	0	1	0	1	0	1	0	0	1	1	1	1	2	7	0	0	1	1	0	0	1	0	1	1	2	0	0
6	2	46	0	0	4	11	0	0	0	0	0	0	3	0	0	0	1	0	0	7	35	0	3	0	0	0	0	1	0	1	1	2	0	0
7	2	28	0	0	7	35	0	0	4	0	3	2	4	0	4	4	4	0	3	5	9	1	0	1	3	2	4	1		3	0	0	3	1
8	2	83	0	1	10	11	4	0	0	3	3	4				1	1	0		10		4	0	1	0	1	1	0	0	1	1	0	2	0
9	2	69	0	0	3	16	0	3	1	0	1	0	1	0	0	0	2	0	0	4	32	0	0	2	0	3	2	3	0	0	0	0	0	0
10	2	50	0	0	7	17	0	1	2	0	1	0	3	2	1	1	1	2	2	4	6	0	1	1	0	1	1	3	1	0	1	1	1	2
11	2	58	0	0	5	17	0	1	1	1	1	1	1	0	0	0	2	3	3	3	5	0	0	1	0	4	2	1	0	0	0	1	2	2
12	2	71	1	1	16	35	0	0	4	0	3	0	3	0	0	1	4	3	3	9	20	2	0	1	1	3	0	4			0	4	0	0
13	2	32	0	0	5	21	0	0	0	0	0	1	1	0	1	0	2	1	2	9	10	0	2	0	0	2	0	3	0	3	3	2	3	3
15	2	65	0	0	8	19	0	0	0	4	4	4	1	0	1	1	4	4	4	6	17	0	1	1	0	1	1	0	0	0	1	1	1	1
16	2	37	0	0	12	35	0	0	1	0	0	1	2	0	2	1	4	1	2	11	10	0	0	1	0	0	0	0	0	1	1	2	2	2
17	1	45	0	0	9	17	1	0	0	0	1	1	0	1	1	1	3	3		6	10	0	0	3	0	3	2	2	0	1	0	2	1	0
18	2	64	0	1	12	6	0	1	0	0	0	1	3	0	3	0	4	2	2	5	10	0	0	3	1	3	0	2	0	2	2	2	3	2
19	2	65	0	1	3	18	0	1	0	0	0	0	1	0	1	0	3	0	0	10	16	2	0	1	0	1	0	0			0	4	0	2
20	1	71	0	0	8	6	2	0	3	0	3	1	2		3	1	3	3		6	30	0	0	1	0	2	1	1	0	3	1	2	0	2
21	2	80	0	0	5	10	3	0	0	0	1	1	1			0	3	1		7	4	5	1	3	1	4	4					3	3
22	2	80	0	0	4	19	4	3	1	1	2	2				1	4	4		9	5	0	1	0	1	1	0	0	0	1	1	2	2	2
23	2	59	0	1	6	6	0	3	3	1	1	1	0	0	1	0	3	3	3	7	34	0	2	0	1	2	0	0	0	0	1	3	1	1
24	2	52	0	0	8	35	0	0	3	1	3	0	2	0	0	0	1	0	0	8	18	1	0	3	0	1	2	0		0	0	0	0	0
26	2	74	0	0	6	17	4	1	3	3	3	0				2	4	3		8	10	3	0	4	4	1	0	0			1	1	1
27	2	63	0	0	8	13	0	3	3	1	1	1	2	0	0	0	4	4	4	5	19	1	2	0	0	1	2	0	0	0	0		1	4
28	2	69	0	0	11	18	3	0	0	0	0	0	1			0	0	1		6	9	2	0	0	0	3	3	3			0	0	3	0
29	2	56	0	0	20	20	1	3	4	3	2	2	3		3	2	4	4	1	10	18	0	2	3	3	1	1	1	0	1	1	3	1	0
30	2	68	0	0	3	15	0	0	3	1	2	2	2	0	3	1	2	0	3	7	9	0	1	0	0	0	1	0	0	1	1	3	3	3
31	2	51	0	0	6	9	0	2	1	2	1	1	0	0	1	1	0	3	1	2	6	0	3	0	0	1	0	0	0	0	0	2	2	3
32	2	51	0	0	5	18	0	4	3	1	4	1	3	0	2	0	4	4	4	6	12	0	4	0	1	2	0	0	1	0	0	3	4	4
33	2	56	0	0	10	28	0	4	2	1	1	1	2	0	0	0	4	2	0	5	5	3	0	0	0	1	0	1			0	1	1
34	1	62	0	1	9	11	2	0	1	0	3	3	3			2	4	4	3	6		0	0	0	0	2	0	0	0	0	0	0	0	0
35	1	68	0	1	7	10	1	1	0	2	0	0	0	0		0	4	0	4	6	7	1	0	0	0	0	0	0	0		0	0	0	0
36	1	69	0	1	7	29	0	0	4	0	2	2	3	0	1	1	4	0	0	8	30	0	0	0	0	0	0	1	0	0	0	1	0	0
37	2	62	0	0	5	35	0	0	0	0	1	1	1	0	1	1	3	1	1	4	5	0	0	0	0	0	0	0	0	0	0	0	0	0
38	2	60	1	1	6	10	5	0	1	0	0	1	0			0				11	25	0	0	0	1	1	0	2	0	0	0	0	2	0
39	1	32	0	0	5	20	0	0	0	0	1	0	0	1	0	0	2	0	0	6	8	0	0	0	0	0	0	0	0	0	0	0	0	0
40	1	86	1	1	5	26	0	0	4	0	3	3	4	0	1	1	4	4	0	7	16	0	0	0	0	0	0	1	0	0	0	0	0	0
41	2	64	1	0	8	40	0	2	1	0	1	0	1	1	2	2	2	1	0	4	30	1	0	0	0	0	0	1		0	0	1	1	0
42	2	82	0	1	8	14	0	0	0	0	1	1	0	0	0	0	0	0	0	11	14	2	0	0	0	0	0	0			0	0	0	0
43	2	57	0	1	5	6	0	0	0	1	0	0	3	0	0	1	4	1	2	8	8	0	0	0	0	0	0	0	0	0	0	1	0	0
44	2	49	0	0	10	11	0	0	0	0	0	2	2	0	0	0	0	1	0	5	12	0	0	0	0	0	0	1	0	0	0	0	0	0
45	2	61	0	0	4	10	2	0	0	0	0	0	0			0	0	0	0	7	6	0	0	0	0	0	0	0	0	0	0	0	0	0
46	2	69	0	0	5	22	0	0	0	0	0	0	3	0	0	0	4	1	0	5	11	0	0	1	0	0	0	1	0	0	0	0	1	1
47	2	52	1	0	13	22	0	1	1	1	0	1	0	0	0	0	2	0	0	8	10	0	1	1	0	1	0	0	0	0	0	1	0	0
48	2	60	0	0	8	18	3	2	3	1	1	0	0			0	0	0		4	10	2	0	0	0	0	2	0			0	0	0	0
49	1	19	0	0	6	31	2	0	2	0	0	0	0			0	3	3	3	5	18	0	0	0	0	0	0	0	0	0	0	2	0	0
50	2	63	1	1	8	9	0	0	4	3	0	0	0	0	0	0	3	0	0	7	16	1	0	1	0	0	0	0	0		0	0	0	0
51	1	48	0	0	3	18	2	0	0	0	0	0	0			0	4	0	0	4	5	0	0	0	0	0	0	0	0	0	0	0	0	0
52	2	51	0	0	5	5	3	2	2	1	2	1				2	2	2	2	7	10	0	0	1	0	0	0	0	0	0	0	1	0	0
53	1	78	0	0	10	10	0	0	0	0	0	0	0	0	0	0	0	0	0	3	14	0	0	0	0	0	0	0	0	0	0	0	0	0
54	2	42	0	0	6	26	0	0	0	0	3	0	3	3	0	0	4	0	0	8	33	0	0	0	0	1	1	0	0	0	0	0	0	0
55	2	50	0	1	1	9	0	0	0	0	1	1	0	0	0	0	2	0	0	10	7	0	1	0	0	1	0	1	0	0	0	0	0	0
56	1	44	0	0	4	13	0	0	1	0	0	0	0	0	0	0	3	3	0	5	18	0	0	0	0	0	0	0	0	0	0	1	1	0
57	1	52	0	0	6	26	0	0	0	0	2	1	1	0	1	1	3	2	1	7		0	0	0	0	1	1	0	0	1	0	0	1	0
58	1	44	0	0	5	15	0	0	1	1	1	1	0	0	0	0	0	0	0	10	30	0	0	0	0	0	2	1	2	0	0	0	0	0
59	2	55	0	0	4	10	0	2	1	0	0	1	0	0	0	0	2	0	0	10	15	0	1	0	0	0	0	0	0	0	1	1	0	0
60	2	41	0	0	9	35	0	1	3	0	0	0	0	0	0	0	0	1	0	8	20	2	0	0	0	0	0	0		0	0	1	1
61	2	55	0	0	10	10	0	2	0	0	0	1	0	0	0	1	0	2	2	5	4	2	0	1	0	1	1			2	1	0	1	1
62	2	59	0	0	11	5	1	0	1	0	0	0	1		1	0	1	0	0	8	3	0	0	1	0	0	0	0	0	0	0	0	0	0
63	1	68	0	0	7		0	1	2	1	1	1	3	2	0	0	4	0	1	7	5	0	0	0	0	1	0	0	0	0	0	0	0	0
64	2	82	0	1	8	31	0	0	1	0	0	0	0	0	0	0	0	0	0	6	19	0	0	0	1	0	0	0	0	0	0	0	2	0
65	1	64	0	0	4	5	0	0	0	0	1	0	0	0	0	0	1	0	0	8	21	0	0	0	0	1	0	0	0	0	0	0	0	0
66	1	72	1	1	7	13	2	3	4	0	0	1	1	2		1	3	1		10	13	0	0	1	0	1	0	1	3	3	1	4	2	0
67	1	64	0	0	7	7	0	0	0	0	0	0	0	0	0	0	0	0	0	6	4	0	0	1	0	0	1	0	0	0	0	0	0	0
68	2	48	0	0	16	17	0	0	0	0	2	1	0	0	0	0	3	1	0	5	34	0	0	0	0	0	1	0	0	2	0	2	1	1
69	2	65	0	0	9	10	0	0	0	0	1	1	1	0	1	0	0	0	1	4	8	3	0	0	0	0	0	1			0	0	0
70	1	56	0	0	10	30	2	0	0	1	0	4	4			4	4	0	0	4	4	1	0	3	1	1	1	4	1		3	1	0	4
71	2	52	0	0	4	15	0	0	1	0	1	0	0	0	0	0	1	2	0	10	5	4	0	0	0	1	0					0	0	0
72	2	65	0	0	5	15	0	3	4	4	3	4	4	0	0	0	0	4	4	3	26	0	0	2	0	1	0	0	0	0	0	2	1	0
73	2	68	0	0	4	12	0	0	1	0	0	0	0	0	0	0	0	0	0	8	15	0	0	0	1	1	0	0	0	0	0	0	0	0
74	2	49	0	1	8	15	3	0	0	0	0	1				0	1	0	0	4	21	0	0	0	0	0	0	0	0	0	0	0	0	0
75	2	69	0	1	7	6	0	0	0	0	0	0	0	0	0	0	3	0	0	3	17	0	0	0	0	0	0	0	0	0	0	0	1	0
76	1	56	0	0	15	16	2	0	0	0	0	0	1			1	0	0	0	6	6	0	0	0	0	0	0	0	0	0	0	0	0	0
77	2	46	0	0	9	33	3	0	0	0	0	1	1			0	3	1		10	15	0	1	0	0	0	1	0	0	1	0	0	1	0
78	2	51	0	0	7	33	0	2	1	0	1	0	1	1	1	1	2	2	2	10	10	0	1	0	0	0	0	3	1	1	0	1	1	1
79	1	71	1	1	6	33	2	1	0	0	1	0	0			0	3	0	0	14	14	2	0	0	0	1	0	0			1	0	0	0
80	2	73	0	1	9	17	3	0	2	0	2	2				2	2	0	2	8	8	0	1	1	0	0	0	1	0	0	0	3	0	0
81	2	36	0	0	10		1	2	3	2	3	0	3		3	3	4	3	3	10	34	0	0	0	0	0	0	0	0	0	0	0	1	0
82	2	45	0	0	4	9	0	0	2	1	0	0	0	0	0	0	0	0	0	15	9	0	0	2	2	1	1	0	0	0	0	0	0	0
83	2	55	0	1	5	11	0	0	1	0	0	0	2	0	0	0	2	2	0	3	4	1	0	0	0	0	0	1		0	0	0	0	0
84	2	60	0	0	10	15	0	0	0	0	0	1	1	0	0	1	1	0	0	6	5	0	0	1	0	0	1	0	0	1	1	1	0	1
85	2	39	0	0	7	7	2	0	1	1	0	0	0		1	1	4	2		4	5	1	0	0	2	0	0	0	0	0	0	0	0
86	2	74	0	1	15	9	3	0	0	0	1	0	0		0		0	0		10	7	3	1	1	0	0	0	0			0	0	0
87	2	47	0	0	3	12	3	0	1	0	1	1	1			0	0	0		17	20	2	0	0	0	1	1	0			0	0	0	0
88	1	37	0	0	4	23	0	4	1	0	4	4	0	0	0	0	1	0	0	10	15	0	0	0	0	0	0	0	0	0	0	0	0	0
89	2	54	0	0	5	20	0	1	1	0	1	0	1	1	1	1	3	2	1	7	14	0	0	1	0	0	0	0	0	0	0	0	0	0
90	1	61	0	0		12	0	0	0	0	1	0	1	0	1	1	3	0	0	9	5	0	0	0	0	0	1	0	0	0	0	1	0	0
91	2	74	0	1	3	20	0	0	0	0	1	0	0	0	0	0	1	0	0	3	7	0	0	0	0	0	0	0	0	0	0	0	0	0
92	2	50	0	0	17	22	0	3	2	0	0	0	0	0	0	0	3	0	0	5	12	0	0	0	0	0	0	0	0	0	0	0	0	0
93	2	81	0	1	30	25	4	0	4	2	0	0				0	0	0		10	21	0	0	1	0	0	0	4	0	0	0	0	1	0
94	2	59	0	1	6	30	0	0	0	0	0	0	0	0	0	0	4	4	0	4	12	0	0	0	0	0	0	0	0	0	0	0	0	0
95	2	55	0	0	8	11	0	0	1	0	2	2	0	3	0	0	4	4	4	8	5	0
96	2	64	0	0	10	28	0	2	0	0	0	0	0	0	0	0	2	0	0	5	13	0	1	0	0	0	0	0	0	0	0	3	1	0
97	2	62	1	0	12	9	0	0	0	0	2	0	0	0	0	0	3	0	0	10	13	0	0	0	0	0	0	0	0	0	0	0	0	0
98	2	72	0	1	8	15	0	3	0	0	0	0	0	0	0	0	1	0	0	6	9	0	0	0	0	0	0	0	0	0	0	0	0	0
99	2	58	0	0	4	27	0	0	0	0	2	0	1	0	0	0	4	0	2	3	15	0	1	0	0	1	0	1	0	1	0	0	1	0
100	2	67	0	1	6	8	0	0	1	0	3	3	0	1	1	1	2	0	0	10	8	0	0	0	1	1	0	1	0	0	0	1	1	0
101	2	87	0	0	7	13	0	1	1	0	0	0	0	0	0	0	1	1	1	8	32	2	1	1	0	1	0	0			0	2	0	1
102	2	63	1	0	5	4	4	1	0	0	3	3	0			0	4			10	32	0	0	0	0	1	0	3	0	0	0	0	0	0
103	2	46	1	0	10	10	0	3	1	0	1	1	1	0	0	0	3	0	0	7	19	0	0	0	0	1	1	0	0	0	0	0	0	0
105	2	57	0	1	5	9	2	1	0	1	4	4	1			0	4	4	0	10	15	1	0	0	0	0	0	0		0	0	0	0	0
106	2	81	0	0	3	21	3	1	3	0	0	0	1			0	4	3		3	6	2	1	2	0	0	1	1			0	3	1	0
107	2	68	0	1	12	33	3	0	2	0	0	0	0			0	3	0		6	10	3	1	2	0	0	0				0	0	0	0
108	2	45	0	0	8		3	0	1	1	3	3	0			0	4	0		10	26	3	0	0	0	0	0	0			0		0	1
109	2	75	0	0	4	15	0	0	2	0	0	0	0	0	0	0	3	0	0	5	18	3	0	1	1	0	0	0	0	0	0	0	0	0
110	1	45	0	0	4	21	0	0	0	0	0	0	0	0	0	0	2	0	1	3	16	0	0	0	0	0	2	0	0	0	0	1	0	0
111	2	64	0	0	3	6	0	0	1	0	0	0	4	0	0	0	4	0	0	7	17	0	0	2	0	0	0	0	0	0	0	0	0	0
112	1	62	0	0	4	18	0	0	0	1	0	0	1	4	0	0	4	0	0	7	5	0	0	0	0	0	0	0	0	1	0	0	0	0
113	1	61	0	1	10	6	0	2	0	1	3	2	0	0	1	1	3	4	4	4	11	0	1	0	0	1	0	0	0	0	0	1	1	1
